# Supplementary material for: Barley stripe mosaic virus-mediated somatic and heritable gene editing in barley (Hordeum vulgare L.)
Source: Front Plant Sci. 2023 Jun 19;14:1201446. doi: 10.3389/fpls.2023.1201446 (PMC10315673; doi:10.3389/fpls.2023.1201446)
Supplement: Supplementary file 2 [file Table_1.xlsx]

## Sheet: Supplementary table 1
Supplementary table 1: Primers used in this study
Primer name	Sequence (5’ to 3’)	Purpose
sgHvCMF7_Primer_1	GTAACTCAAGGCGTGGTATGACAGGTTT	Cloning of sgHvCMF7 into BSMV-γ-sg
sgHvCMF7_Primer_2	TCTAAAACCTGTCATACCACGCCTTGAG
Sanger_HvCMF7_F	GATGTGATGCCCTGTTTTCC	Sanger sequencing of the CMF7 target region
Sanger_HvCMF7_R	GGAGCTCGACTTTGAGGATG
sgHvASY1_Primer_1	GTAACTCCTGGATTCAGGATCCATGTTT	Cloning of sgHvASY1 into BSMV-γ-sg
sgHvASY1_Primer_2	TCTAAAACATGGATCCTGAATCCAGGAG
Sanger_ HvASY1 _F	CTGTTCCGGCACTAGGTCAG	Sanger sequencing of the ASY1 target region
Sanger_ HvASY1_R	TGCCTTCACTTTATGAGGCCA
sgHvMUS81_Primer_1	GTAAGCAGACGTTGCGGTAGGCGTGTTT	Cloning of sgHvMUS81 into BSMV-γ-sg
sgHvMUS81_Primer_2	TCTAAAACACGCCTACCGCAACGTCTGC
Sanger_HvMUS81_F	GATTCCAAGTGCTTATTC	Sanger sequencing of the MUS81 target region
Sanger_HvMUS81_R	AATAAAATCCTCCCTTTATC
sgHvZYP1 _Primer_1	GTAATTCTAGATCAGACTTCACCGGTTT	Cloning of sgHvZYP1 into BSMV-γ-sg
sgHvZYP1 _Primer_2	TCTAAAACCGGTGAAGTCTGATCTAGAA
Sanger_ HvZYP1_F	CTCGATGGGTTCCGATCTCT	Sanger sequencing of the ZYP1 target region
Sanger_ HvZYP1_R	ACATGCAGCCCCAGAATAAC
BSMV-α_F	GTACGGCGCAACATCTCCTC	Verification of BSMV-α plasmid in agrotransformation
BSMV-α_R	CACCCGCATTCACCTCACCTG
BSMV-β_F	ACCACTTCACAGTATGCCGAAC	Verification of BSMV-β plasmid in agrotransformation
BSMV-β_R	TCAACAGCAGGTCACGCTTC
BSMV-γ_F	TGGCTAAGCTTGAAAGTGAGG	Verification of insert presence in BSMV-γ-sg plasmid
BSMV-γ_F	TAAAGTGTGACGCAGCTACC
ZmUBI::cas9_F	GGCGATCATCTTCCTCACAT	Confirmation of spcas9 expression
ZmUBI::cas9_R	CCCTGAAGTCAAAGCTCGTC
spcas9_F	TTTAGCCCTGCCTTCATACG	Confirmation of transgenicity
spcas9_F	TTAATCATGTGGGCCAGAGC

## Sheet: Supplementary table 2
Supplementary table 2: Partial vector sequences
359 bp sequence flanking LIC site of pCa-LICγb plasmid. Highlighted Sequences: HpaI restriction site (turquoise), LIC site (green), and BamHI restriction (light gray).
1065 bp custom synthesized (Eurofins genomics) sequence. Highlighted sequences: HpaI restriction site (turquoise), spacer (pink), AarI restriction sites (red), ccdB (yellow), TracrRNA (dark gray), and BamHI restriction site (light gray).

## Sheet: Supplementary table 3
Supplementary table 3: Mutation profile of BSMV-inoculated M1 plants analysed using ICE synthego tool
Plant ID	Infected with	Target locus analysed	Partial sanger read sequences detected with mutations accounting for more than 5% of total reads *	Total mutation efficieny (%)
M1#1	BSMV-VIGE-GFP	CMF7	None	0
M1#2			None	0
M1#3			None	0
M1#4	BSMV-VIGE-CMF7		None	0
M1#5			GCCGTCAGCGAACACAGAG(CCT)CTG|nTCATACCACGCCTTGAGCACCTCCTCGGTGTTGAGGCTCAGGCCC GCCGTCAGCGAACACAGAG(CCT)CTG|--ATACCACGCCTTGAGCACCTCCTCGGTGTTGAGGCTCAGGCCC	85
M1#6			GCCGTCAGCGAACACAGAG(CCT)CTG|nTCATACCACGCCTTGAGCACCTCCTCGGTGTTGAGGCTCAGGCCC GCCGTCAGCGAACACAGAG(CCT)CTG|--ATACCACGCCTTGAGCACCTCCTCGGTGTTGAGGCTCAGGCCC	93
M1#7			GCCGTCAGCGAACACAGAG(CCT)CTG|nTCATACCACGCCTTGAGCACCTCCTCGGTGTTGAGGCTCAGGCCC GCCGTCAGCGAACACAGAG(CCT)CTG|--ATACCACGCCTTGAGCACCTCCTCGGTGTTGAGGCTCAGGCCC	36
M1#8			GCCGTCAGCGAACACAGAG(CCT)CTG|nTCATACCACGCCTTGAGCACCTCCTCGGTGTTGAGGCTCAGGCCC GCCGTCAGCGAACACAGAG(CCT)CTG|--ATACCACGCCTTGAGCACCTCCTCGGTGTTGAGGCTCAGGCCC	74
M1#9			None	0
M1#10			GCCGTCAGCGAACACAGAG(CCT)CTG|nTCATACCACGCCTTGAGCACCTCCTCGGTGTTGAGGCTCAGGCCC GCCGTCAGCGAACACAGAG(CCT)CTG|--ATACCACGCCTTGAGCACCTCCTCGGTGTTGAGGCTCAGGCCC	94
M1#11			GCCGTCAGCGAACACAGAG(CCT)CTG|nTCATACCACGCCTTGAGCACCTCCTCGGTGTTGAGGCTCAGGCCC	20
M1#12			None	0
M1#13			GCCGTCAGCGAACACAGAG(CCT)CTG|nTCATACCACGCCTTGAGCACCTCCTCGGTGTTGAGGCTCAGGCCC GCCGTCAGCGAACACAGAG(CCT)CTG|--ATACCACGCCTTGAGCACCTCCTCGGTGTTGAGGCTCAGGCCC	60
M1#14			GCCGTCAGCGAACACAGAG(CCT)CTG|nTCATACCACGCCTTGAGCACCTCCTCGGTGTTGAGGCTCAGGCCC	33
M1#15			None	0
M1#16			None	0
M1#17			None	1
M1#18	BSMV-VIGE-ASY1	ASY1	None	0
M1#19			None	0
M1#20			None	0
M1#21			GAAGATTAAGAAGCTGATG(CCC)ATG|nGATCCTGAATCCAGGAGGTTGATTGATTGGATGGAGAAAGGTAAT GAAGATTAAGAAGCTGATG(CCC)ATG|-ATCCTGAATCCAGGAGGTTGATTGATTGGATGGAGAAAGGTAAT	74
M1#22			None	0
M1#23			None	0
M1#24			GAAGATTAAGAAGCTGATG(CCC)ATG|nGATCCTGAATCCAGGAGGTTGATTGATTGGATGGAGAAAGGTAAT	48
M1#25			None	18
M1#26	BSMV-VIGE-MUS81	MUS81	None	0
M1#27			AACCTGAGCCTCACGCTCT(CCA)ACG|nCCTACCGCAACGTCTGCGCCGCCAAGGAGCCCATCCGGACCCTCAA AACCTGAGCCTCACGCTCT(CCA)ACG|-CTACCGCAACGTCTGCGCCGCCAAGGAGCCCATCCGGACCCTCAA	41
M1#28			AACCTGAGCCTCACGCTCT(CCA)ACG|nCCTACCGCAACGTCTGCGCCGCCAAGGAGCCCATCCGGACCCTCAA AACCTGAGCCTCACGCTCT(CCA)ACG|-CTACCGCAACGTCTGCGCCGCCAAGGAGCCCATCCGGACCCTCAA AACCTGAGCCTCACGCTCT(CCA)ACG|------------TCTGCGCCGCCAAGGAGCCCATCCGGACCCTCAA	68
M1#29			None	3
M1#30			AACCTGAGCCTCACGCTCT(CCA)ACG|nCCTACCGCAACGTCTGCGCCGCCAAGGAGCCCATCCGGACCCTCAA AACCTGAGCCTCACGCTCT(CCA)ACG|-CTACCGCAACGTCTGCGCCGCCAAGGAGCCCATCCGGACCCTCAA AACCTGAGCCTCACGCTCT(CCA)ACG|------------TCTGCGCCGCCAAGGAGCCCATCCGGACCCTCAA	76
M1#31			None	0
M1#32			None	0
M1#33			None	0
M1#34			None	0
M1#35			None	0
M1#36			None	0
M1#37	BSMV-VIGE-ZYP1	ZYP1	None	0
M1#38			None	0
M1#39			AAATTAGTCAAGGAGCAGG(CCT)CGG|nTGAAGTCTGATCTAGAAATGGCGGTACATTTCTGAACATTGTGCAGTTTT AAATTAGTCAAGGAGCAGG(CCT)CGG|-GAAGTCTGATCTAGAAATGGCGGTACATTTCTGAACATTGTGCAGTTTT AAATTAGTCAAGGAGCAGG(CCT)CGG|----GTCTGATCTAGAAATGGCGGTACATTTCTGAACATTGTGCAGTTTT	36
M1#40			None	0
M1#41			None	0
M1#42			AAATTAGTCAAGGAGCAGG(CCT)CGG|nTGAAGTCTGATCTAGAAATGGCGGTACATTTCTGAACATTGTGCAGTTTT AAATTAGTCAAGGAGCAGG(CCT)CGG|-GAAGTCTGATCTAGAAATGGCGGTACATTTCTGAACATTGTGCAGTTTT AAATTAGTCAAGGAGCAGG(CCT)CGG|--AAGTCTGATCTAGAAATGGCGGTACATTTCTGAACATTGTGCAGTTTT AAATTAGTCAAGGAGCAGG(CCT)CGG|---AGTCTGATCTAGAAATGGCGGTACATTTCTGAACATTGTGCAGTTTT AAATTAGTCAAGGAGCAGG(CCT)CGG|----GTCTGATCTAGAAATGGCGGTACATTTCTGAACATTGTGCAGTTTT AAA…	89
M1#43			None	0
M1#44			AAATTAGTCAAGGAGCAGG(CCT)CGG|nTGAAGTCTGATCTAGAAATGGCGGTACATTTCTGAACATTGTGCAGTTTT AAATTAGTCAAGGAGCAGG(CCT)CGG|-GAAGTCTGATCTAGAAATGGCGGTACATTTCTGAACATTGTGCAGTTTT AAATTAGTCAAGGAGCAGG(CCT)CGG|---AGTCTGATCTAGAAATGGCGGTACATTTCTGAACATTGTGCAGTTTT AAATTAGTCAAGGAGCAGG(CCT)CGG|----GTCTGATCTAGAAATGGCGGTACATTTCTGAACATTGTGCAGTTTT AAATTAGTCAAGGAGCAGG(CCT)CGG|-----TCTGATCTAGAAATGGCGGTACATTTCTGAACATTGTGCAGTTTT AAA…	77
M1#45			None	5
M1#46			None	0
M1#47			None	0
* PAM sequence is shown in brackets, 20 bp spCas9-target sequence is highlighted, and the expected Cas9 cut site is separated by a bold bar. 'n' denotes inserted single nucleotide and '-' represents for a single base deletion

## Sheet: Supplementary table 4
Supplementary table 4: Mutation profile of M2 offspring plants analysed using ICE synthego tool
Plant ID	Progeny of	Target locus analysed	Partial sanger read sequences detected with mutations accounting for more than 5% of total reads *	InDEL type	Total mutation efficieny (%)
M2#1	M1#4 (M1-Null)	CMF7	None	Wildtype	0
M2#2			None	Wildtype	0
M2#3			GCCGTCAGCGAACACAGAG(CCT)CTG|nTCATACCACGCCTTGAGCACCTCCTCGGTGTTGAGGCTCAGGCCC	Homozygous	99
M2#4			None	Complex	6
M2#5			None	Wildtype	0
M2#6			GCCGTCAGCGAACACAGAG(CCT)CTG|nTCATACCACGCCTTGAGCACCTCCTCGGTGTTGAGGCTCAGGCCC	Heterozygous	51
M2#7			None	Wildtype	0
M2#8			None	Wildtype	0
M2#9			None	Wildtype	0
M2#10			GCCGTCAGCGAACACAGAG(CCT)CTG|----ACCACGCCTTGAGCACCTCCTCGGTGTTGAGGCTCAGGCCC GCCGTCAGCGAACACAGAG(CCT)C--|--ATACCACGCCTTGAGCACCTCCTCGGTGTTGAGGCTCAGGCCC	Complex	52
M2#11			None	Complex	27
M2#12			GCCGTCAGCGAACACAGAG(CCT)CTG|nTCATACCACGCCTTGAGCACCTCCTCGGTGTTGAGGCTCAGGCCC	Heterozygous	49
M2#13			GCCGTCAGCGAACACAGAG(CCT)CTG|nTCATACCACGCCTTGAGCACCTCCTCGGTGTTGAGGCTCAGGCCC	Heterozygous	50
M2#14			None	Wildtype	0
M2#15			GCCGTCAGCGAACACAGAG(CCT)CTG|nTCATACCACGCCTTGAGCACCTCCTCGGTGTTGAGGCTCAGGCCC	Heterozygous	51
M2#16			None	Wildtype	0
M2#17			None	Wildtype	0
M2#18			None	Wildtype	0
M2#19			None	Wildtype	0
M2#20			None	Wildtype	0
M2#21	M1#14 (M1-Medium)		GCCGTCAGCGAACACAGAG(CCT)CTG|nTCATACCACGCCTTGAGCACCTCCTCGGTGTTGAGGCTCAGGCCC	Heterozygous	48
M2#22			GCCGTCAGCGAACACAGAG(CCT)CTG|nTCATACCACGCCTTGAGCACCTCCTCGGTGTTGAGGCTCAGGCCC	Homozygous	99
M2#23			None	Wildtype	0
M2#24			None	Wildtype	0
M2#25			None	Wildtype	0
M2#26			GCCGTCAGCGAACACAGAG(CCT)CTG|nTCATACCACGCCTTGAGCACCTCCTCGGTGTTGAGGCTCAGGCCC GCCGTCAGCGAACACAGAG(CCT)CTG|nnTCATACCACGCCTTGAGCACCTCCTCGGTGTTGAGGCTCAGGCCC	Complex	91
M2#27			None	Homozygous	99
M2#28			None	Wildtype	0
M2#29			None	Wildtype	0
M2#30			GCCGTCAGCGAACACAGAG(CCT)CTG|nTCATACCACGCCTTGAGCACCTCCTCGGTGTTGAGGCTCAGGCCC GCCGTCAGCGAACACAGAG(CCT)CTG|-CATACCACGCCTTGAGCACCTCCTCGGTGTTGAGGCTCAGGCCC	Complex	95
M2#31			GCCGTCAGCGAACACAGAG(CCT)CTG|nTCATACCACGCCTTGAGCACCTCCTCGGTGTTGAGGCTCAGGCCC GCCGTCAGCGAACACAGAG(CCT)CTG|------------TTGAGCACCTCCTCGGTGTTGAGGCTCAGGCCC GCCGTCAGCGAACACAGAG(CCT)C--|---------GCCTTGAGCACCTCCTCGGTGTTGAGGCTCAGGCCC	Complex	91
M2#32			GCCGTCAGCGAACACAGAG(CCT)C--|-----------CTTGAGCACCTCCTCGGTGTTGAGGCTCAGGCCC GCCGTCAGCGAACACAGA-(---)---|------CACGCCTTGAGCACCTCCTCGGTGTTGAGGCTCAGGCCC GCCGTCAGCGAACACAGAG(CCT)CTG|nnnnnnnnnnnnTCATACCACGCCTTGAGCACCTCCTCGGTGTTGAGGCTCAGGCCC	Complex	84
M2#33			None	Wildtype	0
M2#34			None	Wildtype	0
M2#35			None	Wildtype	0
M2#36			None	Wildtype	0
M2#37			None	Wildtype	0
M2#38			GCCGTCAGCGAACACAGAG(C--)---|--ATACCACGCCTTGAGCACCTCCTCGGTGTTGAGGCTCAGGCCC	Complex	100
M2#39			None	Wildtype	0
M2#40			None	Wildtype	0
M2#41			GCCGTCAGCGAACACAGAG(CCT)---|----ACCACGCCTTGAGCACCTCCTCGGTGTTGAGGCTCAGGCCC GCCGTCAGCGAACACAGAG(CCT)CTG|nTCATACCACGCCTTGAGCACCTCCTCGGTGTTGAGGCTCAGGCC	Complex	94
M2#42	M1#10 (M1-Highest)		None	Wildtype	0
M2#43			GCCGTCAGCGAACACAGAG(CCT)CTG|-----CCACGCCTTGAGCACCTCCTCGGTGTTGAGGCTCAGGCCC GCCGTCAGCGAACACAGAG(CCT)---|--ATACCACGCCTTGAGCACCTCCTCGGTGTTGAGGCTCAGGCCC GCCGTCAGCGAACACAGAG(C--)---|TCATACCACGCCTTGAGCACCTCCTCGGTGTTGAGGCTCAGGCCC	Heterozygous	47
M2#44			GCCGTCAGCGAACACAGAG(CCT)CTG|nTCATACCACGCCTTGAGCACCTCCTCGGTGTTGAGGCTCAGGCCC GCCGTCAGCGAACACAGAG(CCT)CTG|--ATACCACGCCTTGAGCACCTCCTCGGTGTTGAGGCTCAGGCCC GCCGTCAGCGAACACAGAG(CCT)CT-|-CATACCACGCCTTGAGCACCTCCTCGGTGTTGAGGCTCAGGCCC GCCGTCAGCGAACACAGAG(CCT)C--|------CACGCCTTGAGCACCTCCTCGGTGTTGAGGCTCAGGCCC	Complex	67
M2#45			GCCGTCAGCGAACACAGAGCCTCTG|--ATACCACGCCTTGAGCACCTCCTCGGTGTTGAGGCTCAGGCCC	Complex	70
M2#46			GCCGTCAGCGAACACAGAG(CCT)CTG|nTCATACCACGCCTTGAGCACCTCCTCGGTGTTGAGGCTCAGGCCC GCCGTCAGCGAACACAGAG(CCT)CTG|--------CGCCTTGAGCACCTCCTCGGTGTTGAGGCTCAGGCCC GCCGTCAGCGAACACAGAG(CCT)C--|------CACGCCTTGAGCACCTCCTCGGTGTTGAGGCTCAGGCCC	Complex	93
M2#47			GCCGTCAGCGAACACAGAG(CCT)CTG|nTCATACCACGCCTTGAGCACCTCCTCGGTGTTGAGGCTCAGGCCC GCCGTCAGCGAACACAGAG(CCT)CTG|--------CGCCTTGAGCACCTCCTCGGTGTTGAGGCTCAGGCCC GCCGTCAGCGAACACAGAG(CCT)C--|------CACGCCTTGAGCACCTCCTCGGTGTTGAGGCTCAGGCCC	Complex	91
M2#48			GCCGTCAGCGAACACAGAG(CCT)CTG|nTCATACCACGCCTTGAGCACCTCCTCGGTGTTGAGGCTCAGGCCC	Complex	35
M2#49			GCCGTCAGCGAACACAGAG(CCT)CTG|nTCATACCACGCCTTGAGCACCTCCTCGGTGTTGAGGCTCAGGCCC	Homozygous	99
M2#50			None	Wildtype	0
M2#51			GCCGTCAGCGAACACAGAG(CCT)CTG|nTCATACCACGCCTTGAGCACCTCCTCGGTGTTGAGGCTCAGGCCC	Complex	35
M2#52			None	Wildtype	0
M2#53			None	Wildtype	0
M2#54			GCCGTCAGCGAACACAGAG(CCT)CTG|nnnnnnnTCATACCACGCCTTGAGCACCTCCTCGGTGTTGAGGCTCAGGCCC	Complex	22
M2#55			GCCGTCAGCGAACACAGAG(CCT)CTG|nTCATACCACGCCTTGAGCACCTCCTCGGTGTTGAGGCTCAGGCCC GCCGTCAGCGAACACA---(---)---|-------------------CCTCCTCGGTGTTGAGGCTCAGGCCC	Complex	90
M2#56			GCCGTCAGCGAACACAGAG(CCT)CTG|nTCATACCACGCCTTGAGCACCTCCTCGGTGTTGAGGCTCAGGCCC	Homozygous	99
M2#57			GCCGTCAGCGAACACAGAG(CCT)CTG|nTCATACCACGCCTTGAGCACCTCCTCGGTGTTGAGGCTCAGGCCC	Homozygous	99
M2#58			GCCGTCAGCGAACACAGAG(CCT)CTG|-----CCACGCCTTGAGCACCTCCTCGGTGTTGAGGCTCAGGCCC	Heterozygous	48
M2#59			None	Wildtype	0
M2#60			GCCGTCAGCGAACACAGAG(CCT)CTG|nTCATACCACGCCTTGAGCACCTCCTCGGTGTTGAGGCTCAGGCCC	Homozygous	99
M2#61			GCCGTCAGCGAACACAGAG(CCT)CTG|nTCATACCACGCCTTGAGCACCTCCTCGGTGTTGAGGCTCAGGCCC	Homozygous	99
M2#62			GCCGTCAGCGAACACAGAG(CCT)CTG|nTCATACCACGCCTTGAGCACCTCCTCGGTGTTGAGGCTCAGGCCC	Heterozygous	50
* PAM sequence is shown in brackets, 20 bp spCas9-target sequence is highlighted, and the expected Cas9 cut site is separated by a bold bar. 'n' denotes inserted single nucleotide and '-' represents for a single base deletion

## Sheet: Supplementary table 5
Supplementary table 5: Number of mutant or wildtype (for CMF target allele) M2 progeny plants with presence/absence of BSMV RNA
		Mutants		Wildtype		Total
		Virus	Virus free	Virus	Virus free
M2 progeny of	M1-Null	5	2	5	3	15
	M1-Medium	6	2	3	1	12
	M1-Highest	5	6	0	0	11
	Total	16	10	8	4	38

## Sheet: Supplementary table 6
Supplementary table 6: Mutation profile of M3 offspring plants analysed using ICE synthego tool
Plant ID	Progeny of	Target locus analysed	Partial sanger read sequences detected with mutations accounting for more than 5% of total reads *	InDEL type	Total mutation efficieny (%)
M3#1	M2#6 (virus-free)	CMF7	GCCGTCAGCGAACACAGAG(CCT)CTG|nTCATACCACGCCTTGAGCACCTCCTCGGTGTTGAGGCTCAGGCCC	Heterozygous	47
M3#2			GCCGTCAGCGAACACAGAG(CCT)CTG|nTCATACCACGCCTTGAGCACCTCCTCGGTGTTGAGGCTCAGGCCC	Heterozygous	50
M3#3			None	Wildtype	0
M3#4			GCCGTCAGCGAACACAGAG(CCT)CTG|nTCATACCACGCCTTGAGCACCTCCTCGGTGTTGAGGCTCAGGCCC	Heterozygous	49
M3#5			None	Wildtype	0
M3#6			GCCGTCAGCGAACACAGAG(CCT)CTG|nTCATACCACGCCTTGAGCACCTCCTCGGTGTTGAGGCTCAGGCCC	Heterozygous	49
M3#7			GCCGTCAGCGAACACAGAG(CCT)CTG|nTCATACCACGCCTTGAGCACCTCCTCGGTGTTGAGGCTCAGGCCC	Heterozygous	49
M3#8			GCCGTCAGCGAACACAGAG(CCT)CTG|nTCATACCACGCCTTGAGCACCTCCTCGGTGTTGAGGCTCAGGCCC	Homozygous	99
M3#9			None	Wildtype	0
M3#10	M2#47 (virus-positive)		GCCGTCAGCGAACACAGAG(CCT)CTG|nTCATACCACGCCTTGAGCACCTCCTCGGTGTTGAGGCTCAGGCCC	Homozygous	99
M3#11			GCCGTCAGCGAACACAGAG(CCT)CTG|nTCATACCACGCCTTGAGCACCTCCTCGGTGTTGAGGCTCAGGCCC GCCGTCAGCGAACACAGAG(CCT)CTG|--------CGCCTTGAGCACCTCCTCGGTGTTGAGGCTCAGGCCC GCCGTCAGCGAACACAGAG(CCT)C--|------CACGCCTTGAGCACCTCCTCGGTGTTGAGGCTCAGGCCC	Complex	94
M3#12			GCCGTCAGCGAACACAGAG(CCT)CTG|nTCATACCACGCCTTGAGCACCTCCTCGGTGTTGAGGCTCAGGCCC GCCGTCAGCGAACACAGAG(CCT)CTG|--------CGCCTTGAGCACCTCCTCGGTGTTGAGGCTCAGGCCC GCCGTCAGCGAACACAGAG(CCT)C--|------CACGCCTTGAGCACCTCCTCGGTGTTGAGGCTCAGGCCC	Complex	94
M3#13			GCCGTCAGCGAACACAGAG(CCT)C--|------CACGCCTTGAGCACCTCCTCGGTGTTGAGGCTCAGGCCC	Homozygous	100
M3#14			GCCGTCAGCGAACACAGAG(CCT)C--|------CACGCCTTGAGCACCTCCTCGGTGTTGAGGCTCAGGCCC	Homozygous	100
M3#15			GCCGTCAGCGAACACAGAG(CCT)CTG|nTCATACCACGCCTTGAGCACCTCCTCGGTGTTGAGGCTCAGGCCC GCCGTCAGCGAACACAGAG(CCT)CTG|--------CGCCTTGAGCACCTCCTCGGTGTTGAGGCTCAGGCCC GCCGTCAGCGAACACAGAG(CCT)C--|------CACGCCTTGAGCACCTCCTCGGTGTTGAGGCTCAGGCCC	Complex	94
M3#16			GCCGTCAGCGAACACAGAG(CCT)CTG|nTCATACCACGCCTTGAGCACCTCCTCGGTGTTGAGGCTCAGGCCC GCCGTCAGCGAACACAGAG(CCT)CTG|--------CGCCTTGAGCACCTCCTCGGTGTTGAGGCTCAGGCCC GCCGTCAGCGAACACAGAG(CCT)C--|------CACGCCTTGAGCACCTCCTCGGTGTTGAGGCTCAGGCCC	Complex	94
M3#17			GCCGTCAGCGAACACAGAG(CCT)CTG|nTCATACCACGCCTTGAGCACCTCCTCGGTGTTGAGGCTCAGGCCC	Homozygous	99
* PAM sequence is shown in brackets, 20 bp spCas9-target sequence is highlighted, and the expected Cas9 cut site is separated by a bold bar. 'n' denotes inserted single nucleotide and '-' represents for a single base deletion
